# Supplementary material for: Self-Limited Focal Epilepsies in Childhood: How Many and How to Treat
Source: Pediatr Rep. 2026 Jun 1;18(3):74. doi: 10.3390/pediatric18030074 (PMC13304502; doi:10.3390/pediatric18030074)
Supplement: Supplementary file 1 [file pediatrrep-18-00074-s001.zip]

Archive with 1 entries (1 files):
- pediatrrep-4329565-supplementary.pdf
